# Supplementary material for: Virtual Stenting Based on Fractional Flow Reserve Derived from Computed Tomography in Predicting Post-Percutaneous Coronary Intervention Functional Outcomes: A Retrospective Cohort Study
Source: J Cardiovasc Dev Dis. 2025 Sep 22;12(9):373. doi: 10.3390/jcdd12090373 (PMC12470931; doi:10.3390/jcdd12090373)
Supplement: Supplementary file 1 [file jcdd-12-00373-s001.zip]

Archive with 1 entries (1 files):
- jcdd-3723221-supplementary.pdf
